# Supplementary material for: Phenotypic and Genetic Evolutions of a Porcine Reproductive and Respiratory Syndrome Modified Live Vaccine after Limited Passages in Pigs
Source: Vaccines (Basel). 2021 Apr 16;9(4):392. doi: 10.3390/vaccines9040392 (PMC8073166; doi:10.3390/vaccines9040392)
Supplement: Supplementary file 1 [file vaccines-09-00392-s001.zip]

Archive with 1 entries (1 files):
- vaccines-1144520-supplementary.pdf
